# Supplementary material for: A Novel One-Dimensional Porphyrin-Based Covalent Organic Framework
Source: Molecules. 2019 Sep 16;24(18):3361. doi: 10.3390/molecules24183361 (PMC6767199; doi:10.3390/molecules24183361)
Supplement: Supplementary file 1 [file molecules-24-03361-s001.zip]

Archive with 1 entries (1 files):
- molecules-585218-SI.pdf
